# Supplementary material for: Pointed-end processive elongation of actin filaments by Vibrio effectors VopF and VopL
Source: Sci Adv. 2022 Nov 18;8(46):eadc9239. doi: 10.1126/sciadv.adc9239 (PMC9674292; doi:10.1126/sciadv.adc9239)
Supplement: Supplementary file 2 — Movies S1 to S15 [file sciadv.adc9239_movies_s1_to_s15.zip]

Archive with 15 entries (15 files):
- sciadv.adc9239_movie_s1.avi
- sciadv.adc9239_movie_s2.avi
- sciadv.adc9239_movie_s3.avi
- sciadv.adc9239_movie_s4.avi
- sciadv.adc9239_movie_s5.avi
- sciadv.adc9239_movie_s6.avi
- sciadv.adc9239_movie_s7.avi
- sciadv.adc9239_movie_s8.avi
- sciadv.adc9239_movie_s9.avi
- sciadv.adc9239_movie_s10.avi
- sciadv.adc9239_movie_s11.avi
- sciadv.adc9239_movie_s12.avi
- sciadv.adc9239_movie_s13.avi
- sciadv.adc9239_movie_s14.avi
- sciadv.adc9239_movie_s15.avi
